# Supplementary material for: Sub-MICs of Azithromycin Decrease Biofilm Formation of Streptococcus suis and Increase Capsular Polysaccharide Content of S. suis
Source: Front Microbiol. 2016 Oct 20;7:1659. doi: 10.3389/fmicb.2016.01659 (PMC5072222; doi:10.3389/fmicb.2016.01659)
Supplement: Supplementary file 1 [file Table_1.XLSX]

## Sheet: Sheet1
Supplementary table 1 List of differentially expressed proteins in sub-MIC azithromycin treated cell. (treated vs untreated)
Accession	Description	MW [kDa]	calc. pI	Coverage	Proteins	Unique Peptides	Molecular Function	Fold change	p value
Molecular Function
nucleotide binding
K0FG35	CpsR	46.2477	5.5415	4.11	1	1	catalytic activity; nucleotide binding	0.36958	2.38078e-21
Q9EZW2	Elongation factor Tu (Fragment)	29.6031	4.66553	83.77	2	1	nucleotide binding; RNA binding; catalytic activity	3.96743	6.51017e-42
A4W361	Uridine kinase	21.8941	6.65381	32.09	2	1	nucleotide binding; catalytic activity	7.48971	2.05834e-87
G7S7A9	FAD-dependent pyridine nucleotide-disulfide oxidoreductase	59.5394	5.49072	1.45	1	1	catalytic activity; nucleotide binding	2.96466	1.05496e-26
DNA binding
G7SFA8	Transcriptional regulator, Cro/CI family	27.3093	5.93506	2.49	1	1	DNA binding	2.57596	1.23808e-20
catalytic activity
K0FG35	CpsR	46.2477	5.5415	4.11	1	1	catalytic activity; nucleotide binding	0.36958	2.38078e-21
G5L259	NADP-dependent glyceraldehyde-3-phosphate dehydrogenase, putative	51.1995	5.49072	2.11	2	1	catalytic activity	0.374166	7.29984e-21
Q9EZW2	Elongation factor Tu (Fragment)	29.6031	4.66553	83.77	2	1	nucleotide binding; RNA binding; catalytic activity	3.96743	6.51017e-42
E9NQ13	CPS16F	17.4933	9.37842	8.05	3	1	catalytic activity	0.24025	4.48798e-42
A4W361	Uridine kinase	21.8941	6.65381	32.09	2	1	nucleotide binding; catalytic activity	7.48971	2.05834e-87
G7SD52	ABC superfamily ATP binding cassette transporter, membrane protein	131.365	4.65283	0.41	2	1	catalytic activity; motor activity; protein binding	5.64114	5.02808e-65
G7S7A9	FAD-dependent pyridine nucleotide-disulfide oxidoreductase	59.5394	5.49072	1.45	1	1	catalytic activity; nucleotide binding	2.96466	1.05496e-26
RNA binding
Q9EZW2	Elongation factor Tu (Fragment)	29.6031	4.66553	83.77	2	1	nucleotide binding; RNA binding; catalytic activity	3.96743	6.51017e-42
protein binding
G7SD52	ABC superfamily ATP binding cassette transporter, membrane protein	131.365	4.65283	0.41	2	1	catalytic activity; motor activity; protein binding	5.64114	5.02808e-65
structural molecule activity
G7SPA1	Putative scaffolding protein	20.3942	4.52588	4.79	1	1	structural molecule activity	0.324625	7.94004e-27
transporter activity
B0M0G6	Amino acid permease (Fragment)	20.0498	8.6167	5.56	7	1	transporter activity	2.16332	3.0764e-14
motor activity
G7SD52	ABC superfamily ATP binding cassette transporter, membrane protein	131.365	4.65283	0.41	2	1	catalytic activity; motor activity; protein binding	5.64114	5.02808e-65
unknown molecular function
G7SER0	Putative uncharacterized protein	17.5863	10.1401	4.64	8	1		0.206326	3.86995e-51
G7SHZ3	Bacteriophage protein, putative	85.8057	5.63037	1.58	1	1		0.480729	2.9338e-12
G5L351	NsuB	116.977	5.70654	1.11	2	1		7.12935	2.82152e-83
G7RZ18	Sortase-like protein	33.6399	8.93896	2.37	3	1		0.368309	1.73677e-21
G5KZF5	Putative uncharacterized protein	10.1153	8.08936	11.9	1	1		3.01653	1.64824e-27
G8DTL7	Cps1/2H	56.6891	8.08936	51.56	15	1		2.02408	3.9149e-12
G7S2D6	Putative uncharacterized protein	56.1227	5.07178	14.4	10	6		3.00077	2.89627e-27
G7S4L6	Putative uncharacterized protein	10.4307	9.80322	10.11	2	1		2.31736	1.31642e-16
R4NZ92	TPR repeat-containing protein	123.993	4.70361	1.17	1	1		2.70348	1.25577e-22

## Sheet: Sheet2
Supplementary table 1 List of differentially expressed proteins in sub-MIC azithromycin treated cell. (treated vs untreated)
Accession	Description	MW [kDa]	calc. pI	Coverage	Proteins	Unique Peptides	Cellular Component	Fold change	p value
membrane
G7SER0	Putative uncharacterized protein	17.5863	10.1401	4.64	8	1	membrane	0.206326	3.86995e-51
K0FG35	CpsR	46.2477	5.5415	4.11	1	1	membrane	0.36958	2.38078e-21
G5L351	NsuB	116.977	5.70654	1.11	2	1	membrane	7.12935	2.82152e-83
G5L259	NADP-dependent glyceraldehyde-3-phosphate dehydrogenase, putative	51.1995	5.49072	2.11	2	1	membrane	0.374166	7.29984e-21
G8DTL7	Cps1/2H	56.6891	8.08936	51.56	15	1	membrane	2.02408	3.9149e-12
G7S2D6	Putative uncharacterized protein	56.1227	5.07178	14.4	10	6	extracellular; membrane	3.00077	2.89627e-27
E9NQ13	CPS16F	17.4933	9.37842	8.05	3	1	membrane	0.24025	4.48798e-42
B0M0G6	Amino acid permease (Fragment)	20.0498	8.6167	5.56	7	1	membrane	2.16332	3.0764e-14
G7SD52	ABC superfamily ATP binding cassette transporter, membrane protein	131.365	4.65283	0.41	2	1	cytoplasm; membrane; cytoskeleton	5.64114	5.02808e-65
cytoplasm
G7SD52	ABC superfamily ATP binding cassette transporter, membrane protein	131.365	4.65283	0.41	2	1	cytoplasm; membrane; cytoskeleton	5.64114	5.02808e-65
G7S7A9	FAD-dependent pyridine nucleotide-disulfide oxidoreductase	59.5394	5.49072	1.45	1	1	cytoplasm	2.96466	1.05496e-26
extracellular
G7S2D6	Putative uncharacterized protein	56.1227	5.07178	14.4	10	6	extracellular; membrane	3.00077	2.89627e-27
cytoskeleton
G7SD52	ABC superfamily ATP binding cassette transporter, membrane protein	131.365	4.65283	0.41	2	1	cytoplasm; membrane; cytoskeleton	5.64114	5.02808e-65
unknown cellular component
G7SHZ3	Bacteriophage protein, putative	85.8057	5.63037	1.58	1	1		0.480729	2.9338e-12
G7RZ18	Sortase-like protein	33.6399	8.93896	2.37	3	1		0.368309	1.73677e-21
G5KZF5	Putative uncharacterized protein	10.1153	8.08936	11.9	1	1		3.01653	1.64824e-27
G7SFA8	Transcriptional regulator, Cro/CI family	27.3093	5.93506	2.49	1	1		2.57596	1.23808e-20
Q9EZW2	Elongation factor Tu (Fragment)	29.6031	4.66553	83.77	2	1		3.96743	6.51017e-42
G7SPA1	Putative scaffolding protein	20.3942	4.52588	4.79	1	1		0.324625	7.94004e-27
G7S4L6	Putative uncharacterized protein	10.4307	9.80322	10.11	2	1		2.31736	1.31642e-16
A4W361	Uridine kinase	21.8941	6.65381	32.09	2	1		7.48971	2.05834e-87
R4NZ92	TPR repeat-containing protein	123.993	4.70361	1.17	1	1		2.70348	1.25577e-22

## Sheet: Sheet3
Supplementary table 1 List of differentially expressed proteins in sub-MIC azithromycin treated cell. (treated vs untreated)
Accession	Description	MW [kDa]	calc. pI	Coverage	Proteins	Unique Peptides	Biological Process	Fold change	p value
metabolic process
K0FG35	CpsR	46.2477	5.5415	4.11	1	1	metabolic process	0.36958	2.38078e-21
G5L259	NADP-dependent glyceraldehyde-3-phosphate dehydrogenase, putative	51.1995	5.49072	2.11	2	1	metabolic process	0.374166	7.29984e-21
Q9EZW2	Elongation factor Tu (Fragment)	29.6031	4.66553	83.77	2	1	metabolic process	3.96743	6.51017e-42
A4W361	Uridine kinase	21.8941	6.65381	32.09	2	1	metabolic process	7.48971	2.05834e-87
G7S7A9	FAD-dependent pyridine nucleotide-disulfide oxidoreductase	59.5394	5.49072	1.45	1	1	metabolic process; cellular homeostasis; regulation of biological process	2.96466	1.05496e-26
cell organization and biogenesis
G7SD52	ABC superfamily ATP binding cassette transporter, membrane protein	131.365	4.65283	0.41	2	1	cell organization and biogenesis; transport	5.64114	5.02808e-65
regulation of biological process
G7S7A9	FAD-dependent pyridine nucleotide-disulfide oxidoreductase	59.5394	5.49072	1.45	1	1	metabolic process; cellular homeostasis; regulation of biological process	2.96466	1.05496e-26
transport
B0M0G6	Amino acid permease (Fragment)	20.0498	8.6167	5.56	7	1	transport	2.16332	3.0764e-14
G7SD52	ABC superfamily ATP binding cassette transporter, membrane protein	131.365	4.65283	0.41	2	1	cell organization and biogenesis; transport	5.64114	5.02808e-65
cellular homeostasis
G7S7A9	FAD-dependent pyridine nucleotide-disulfide oxidoreductase	59.5394	5.49072	1.45	1	1	metabolic process; cellular homeostasis; regulation of biological process	2.96466	1.05496e-26
unknown biological process
G7SER0	Putative uncharacterized protein	17.5863	10.1401	4.64	8	1		0.206326	3.86995e-51
G7SHZ3	Bacteriophage protein, putative	85.8057	5.63037	1.58	1	1		0.480729	2.9338e-12
G5L351	NsuB	116.977	5.70654	1.11	2	1		7.12935	2.82152e-83
G7RZ18	Sortase-like protein	33.6399	8.93896	2.37	3	1		0.368309	1.73677e-21
G5KZF5	Putative uncharacterized protein	10.1153	8.08936	11.9	1	1		3.01653	1.64824e-27
G8DTL7	Cps1/2H OS=Streptococcus suis	56.6891	8.08936	51.56	15	1		2.02408	3.9149e-12
G7SFA8	Transcriptional regulator, Cro/CI family	27.3093	5.93506	2.49	1	1		2.57596	1.23808e-20
G7S2D6	Putative uncharacterized protein	56.1227	5.07178	14.4	10	6		3.00077	2.89627e-27
E9NQ13	CPS16F	17.4933	9.37842	8.05	3	1		0.24025	4.48798e-42
G7SPA1	Putative scaffolding protein	20.3942	4.52588	4.79	1	1		0.324625	7.94004e-27
G7S4L6	Putative uncharacterized protein	10.4307	9.80322	10.11	2	1		2.31736	1.31642e-16
R4NZ92	TPR repeat-containing protein	123.993	4.70361	1.17	1	1		2.70348	1.25577e-22
